# Supplementary material for: Synergy or Dominance? The Ergogenic Effects of Caffeine and Carbohydrate on High-Intensity Interval Exercise Performance: A Three-Level Meta-Analysis
Source: Nutrients. 2026 Jun 10;18(12):1868. doi: 10.3390/nu18121868 (PMC13304765; doi:10.3390/nu18121868)
Supplement: Supplementary file 1 [file nutrients-18-01868-s001.zip]

Archive with 1 entries (1 files):
- nutrients-4337294-supplementary.pdf
